# Supplementary material for: Terbium-Based AGuIX-Design Nanoparticle to Mediate X-ray-Induced Photodynamic Therapy
Source: Pharmaceuticals (Basel). 2021 Apr 22;14(5):396. doi: 10.3390/ph14050396 (PMC8143523; doi:10.3390/ph14050396)
Supplement: Supplementary file 1 [file pharmaceuticals-14-00396-s001.zip]

Archive with 1 entries (1 files):
- pharmaceuticals-1176857-supplementary.pdf
